# Supplementary material for: An Efficient Homologous Recombination-Based In Situ Protein-Labeling Method in Verticillium dahliae
Source: Biology (Basel). 2024 Jan 28;13(2):81. doi: 10.3390/biology13020081 (PMC10886240; doi:10.3390/biology13020081)
Supplement: Supplementary file 1 [file biology-13-00081-s001.zip]

Archive with 1 entries (1 files):
- biology-2804735-supplementary.pdf
